# Supplementary material for: Uncovering the Effect of European Policy-Making Initiatives in Addressing Nutrition-Related Issues: A Systematic Literature Review and Bibliometric Analysis on Front-of-Pack Labels
Source: Nutrients. 2022 Aug 19;14(16):3423. doi: 10.3390/nu14163423 (PMC9414449; doi:10.3390/nu14163423)
Supplement: Supplementary file 1 [file nutrients-14-03423-s001.zip]

Archive with 1 entries (1 files):
- nutrients-1819190-supplementary.pdf
